# Supplementary material for: Growth, Physiology and Nutritional Quality of C4 Halophyte Portulaca oleracea L. Grown Aeroponically in Different Percentages of Artificial Seawater under Different Light-Emitting Diode Spectral Qualities
Source: Plants (Basel). 2023 Sep 8;12(18):3214. doi: 10.3390/plants12183214 (PMC10535323; doi:10.3390/plants12183214)
Supplement: Supplementary file 1 [file plants-12-03214-s001.zip]

Archive with 1 entries (1 files):
- plants-2527251-supplementary.pdf
